# Supplementary material for: Analysis of Intron Sequence Features Associated with Transcriptional Regulation in Human Genes
Source: PLoS One. 2012 Oct 17;7(10):e46784. doi: 10.1371/journal.pone.0046784 (PMC3474797; doi:10.1371/journal.pone.0046784)
Supplement: Table S1 — List of houskeeping and tissue-specific genes. (XLS) (XLS) [file pone.0046784.s001.xls]

## Sheet: Sheet1
Suppl.Table 1: list of houskeeping and tissue-specific genes
houskeeping genes	blood	brain	breast	cervix	colon	endometrium	esophagus	kidney	liver	lung	muscle	myometrium	ovary	placenta	prosta	stomach	spleen	testes	vulva
GNB1	S100A12	DVL1	CHRNB2	PIP5K1A	TAF12	CDC2L1	CD1C	CDC2L1	CDC2L1	FCGR1A	DVL1	CDC2L1	FMO1	RXRG	ARHGEF16	NPR1	USF1	SPTA1	TCHH
RER1	ARHGEF2	CDC2L1	FCGR2A	ELK4	SPEG	ARNT	LY9	VPS45	VPS45	VPS45	VPS45	FMO1	FASLG	KISS1	CDC2L1	MR1	RNF144A	TNFSF4	LOR
TXNIP	MNDA	S100A5	RXRG	KCNK1	CTNND2	RXRG	FMO2	S100A5	ARNT	S100A5	S100A1	TROVE2	TROVE2	TARBP1	FCGR1A	RAP1GAP	FRZB	INHA	S100A3
VPS72	FCGR2A	KCNN3	MDM4	RND3	OXCT1	FMO1	RAB4A	IL6R	RORC	IL6R	IL6R	MDM4	BTG2	PLA2G5	S100A5	ERBB4	STAT1	CD180	CHRNB2
PSMB4	PIGC	SYT11	LGALS8	GCA	THBS4	PLA2G4A	TCEB3	GBA	IL6R	RIT1	NTRK1	LEFTY2	REN	AHDC1	IL6R	CASR	CHRNG	POU5F1	MPZ
S100A10	SERPINC1	C1orf61	MCM2	GALNT3	ZNF165	KIF14	GNG4	PKLR	PKLR	BGLAP	MNDA	TARBP1	LEFTY2	LGALS8	GBA	SST	MOG	MEOX2	RXRG
RPS27	DHX9	ETV3	CXCL5	SSFA2	MICB	SMPDL3B	COPS8	RIT1	RIT1	MNDA	NHLH1	AHDC1	COG2	ADAM17	RIT1	KCNQ1	DAXX	TWIST1	FMO1
TPM3	TSNAX	MPZ	GABRB1	TTLL4	ETV1	PRDM2	IL8RB	ETV3	APCS	PEX19	MPZ	HPCAL1	PLA2G5	ORC2L	BGLAP	CCKBR	NOS3	PTPRZ1	CHI3L1
SSR2	ECE1	RGS4	CTNND2	ALPP	KIF5B	TAF1B	ZNF142	PEX19	CRP	NHLH1	RXRG	FAP	AHDC1	GPR1	PEX19	CALCR	TFAM	CCL19	TARBP1
DARC	RBM34	RXRG	SLC17A1	CBLB	SAA1	PPIG	ATP6V1A	NHLH1	NHLH1	PPOX	FASLG	PPIG	LGALS8	ALPI	NHLH1	TRHR	ADRB3	CHRNA5	TBCE
TAGLN2	LYST	FASLG	BTN3A2	SLC15A2	RELN	AGPS	CXCL5	MPZ	NR1I3	MPZ	SOAT1	HOXD3	CASP9	TFDP2	MPZ	SPN	ANGPT1	IFI35	TUBA4A
COPA	TNFAIP6	ABL2	PSMB9	GOLIM4	PIK3CG	ABI2	PHOX2B	RXRG	MPZ	FCGR2A	RNF2	ABI2	TAF1B	KCNAB1	FCGR2A	HOXB3	B4GALT1	UBTF	KIF1A
NCSTN	PSCDBP	KCNK1	CRHR2	CXCL6	PTHLH	CREB1	NAIP	FMO1	F5	RXRG	PRG4	CD200	SCN7A	HAPLN1	RXRG	AQP4	CRABP1	CEACAM4	CD47
PRDX6	WIPF1	TARBP1	NR4A3	CXCL3	HSF4	IHH	SCAMP1	FMO4	FMO3	GPA33	CACNA1S	RYK	PPIG	COL19A1	GPA33	ATP4A	AKT2	SYT5	MCM2
CACYBP	HOXD3	AHDC1	TMEFF1	LIFR	FOXF1	DTYMK	PSMB9	FASLG	FMO4	SOAT1	TNNI1	BCHE	ATF2	CGA	SELE	FUT5	RELB	SNAP25	MDS1
GLUL	ITGA4	RGS7	GAD2	F2RL1	RPS6KB1	CD200	POLD2	SOAT1	SERPINC1	RNASEL	MYOG	PLD1	ITGAV	RNF5	ABL2	IFNAR1	TCN2	DMD	EIF4G1
TPR	CASP10	PRDM2	CA1	MSH3	ME2	ZNF148	EDG2	TNNT2	SOAT1	PRG4	MYBPH	TRIM23	HIBCH	NOTCH4	SOAT1	RASL10A	MAGEA12	TSPY1	EPHB3
TNNT2	CASP8	GAD1	LIG4	PBX2	POU2F2	SEMA5A	ADK	REN	PRG4	CHIT1	MDM4	PIK3R1	ABI2	TWIST1	RNASEL	IL2	SEP6	NPY1R	RAB28
BTG2	PTH2R	NEUROD1	ONECUT1	ITGB8	PRKCG	NNT	PPIF	KISS1	CFHR4	MDM4	RBBP5	LHFPL2	CREB1	IGF2BP3	TROVE2	CRY1	CR2	NFE2	DHFR
FMOD	ACADL	SUMO1	CYP1A2	SP4	HLCS	PIK3R1	TH	RBBP5	CFHR2	RBBP5	LEFTY2	TTK	CRYGC	INHBA	RABIF	NEK2	CR1	IFIT1	TTK
CAPN2	TNP1	FZD5	ERCC4	KLF4	DRP2	LHFPL2	ART1	TARBP1	F13B	ELK4	PSEN2	PRL	IGFBP5	SLC31A2	MDM4	MERTK	RB1	CYP17A1	ME1
H3F3A	CCL20	SCG2	MT1F	PSMD5	FRMPD4	HIVEP1	RRM1	KIAA0090	RABIF	COG2	ACTA1	ALDH5A1	INHA	PAPPA	RBBP5	ADRA1A	PDE6A	NCAM1	TFAP2A
PARP1	PASK	ALPI	CX3CL1	ZNF37A	RAB3GAP1	PRL	ADM	AHDC1	KISS1	TARBP1	COG2	NOTCH4	SLC4A3	PHLDA2	ELK4	PLAGL1	TCOF1	FOLR2	EDN1
ARF1	CD96	KIF1A	KCNJ2	MPPED2	MRPS31	NOTCH4	PDHX	PTPRU	RBBP5	KIAA0090	TARBP1	BAK1	KIF1A	HBG1	PSEN2	ATP4B	POU2AF1	IRF4	JARID2
RPL11	TOPBP1	ZNF80	CDR2L	CFTR	NPTX1	PTK7	PSMC3	TBCE	TARBP1	PLA2G5	KIAA0090	VEGFA	CD200	PEX5	COG2	SFRS2IP		PKMYT1	HLA-G
FUCA1	PIK3CA	GAP43	CHRNE	UBE2H	BCL2L2	HOXA9	CYP51A1	LGALS8	KIAA0090	PTPRU	EXTL1	UBE3C	PIK3R4	GNAI1	TARBP1	AVPR1A			RNF5
STMN1	EHHADH	EPHB1	ARL4D	PLAT	BRF1	EZH2	SLC20A2	RGS7	NR0B2	TBCE	PTPRU	SPAG8	STAG1	HGF	MFAP2	TFF2			NOTCH4
HMGN2	ADD1	PLS1	PRKCA	MMP16	ITGA5	NPR2	PRR4	ADSS	PTPRU	LGALS8	TBCE	ROR2	RASA2	TFPI2	KIAA0090	YAP1			ITPR3
RPA2	DCK	KCNAB1	MIA	SDC2	PDE1B	ROR2	ETV6	SAG	TBCE	RGS7	LGALS8	TMOD1	PLSCR1	BPGM	PLA2G5	ZNF239			PPP2R5D
HNRNPU	PF4V1	SERPINI1	PSG6	CA8	RIMS3	TMOD1	EMP1	ADAM17	LGALS8	ZNF238	ACTN2	XPA	KCNAB1	DCTN6	PAFAH2	SLC12A2			UBE3C
YWHAQ	PF4	D4S234E	PLAUR	TTPA	FDX1	XPA	NDUFA9	MYCN	ZNF238	ADSS	RGS7	P4HA1	CPZ	MTFR1	AHDC1	CTSE			JTV1
RBMS1	HMGCS1	SH3BP2	NTF5	U1SNRNPBP	PAFAH1B2	NR4A3	LTBR	DPP4	ADSS	ZBTB17	ZNF238	KCNMA1	SH3BP2	CRH	IFI6				TWIST1
SSB	GZMK	CXCL5	GINS1	SLC10A2	IGHMBP2	TMEFF1	GCHFR	GRB14	SAG	SAG	PRDM2	HBG2	GRSF1	TPD52	PTAFR				HOXA9
ATP5G3	KIF2A	UCHL1	PPIL2	LOXL1	UBE2B	CCBL1	SMAD3	SCN9A	SPP2	ADAM17	ZBTB17	WEE1	GABRB1	MLLT3	PTPRU				EZH2
HSPD1	F2RL2	GABRB1	PVALB	NPEPPS	FOXF2	CDC2	MAP2K5	LRP2	ADAM17	RRM2	ADAM17	GNAI1	SKP2	TEK	TBCE				TMOD1
EEF1B2	PDCD2	SLC6A3	CITED1	PIK3C3	HTN3	EGR2	SCNN1G	GAD1	DPP4	ITGB6	NEB	DCTN6	TRIM23	C3AR1	LGALS8				XPA
ATIC	C6orf32	ADCY2	F8	EPOR	MAOA	P4HA1	ALOX12	CIR	GRB14	DPP4	ITGB6	ATP6V1C1	PIK3R1	COL4A2	RGS7				DDX21
RPL37A	BTN3A2	CTNND2	POLA1	TFIP11		MKI67	SLC2A4	HOXD3	PPIG	FAP	TBR1	RAB2A	LHFPL2	CYP19A1	ADSS				TYR
ARPC2	TRIM10	CDH18	DMD	AR		WNT2	MEOX1	AGPS	CIR	SCN7A	FAP	TERF1	MSH3	HERC2	ZBTB17				WEE1
AAMP	LST1	PIK3R1	HSD3B2	CDKL5		BPGM	WDR68	PDE1A	AGPS	PPIG	PPIG	PMP2	HIVEP1	ERCC4	ADAM17				C11orf41
NCL	AOAH	XRCC4	TMPO	TSPY1		RUNX1T1	CRYBA1	HIBCH	HIBCH	CIR	CHRNA1	MLANA	RNF5	RBBP6	KCNJ3				PMS2L3
PTMA	PDIA4	ME1	PMCH	CD55		TNFRSF11B	CCL11	NAB1	NAB1	AGPS	AGPS	NFX1	NOTCH4	PHKB	DPP4				GRM8
SEp2	MELK	RPS6KA2	CENPA	GBE1		CYP11B1	DSC2	SUMO1	SUMO1	NEUROD1	NEUROD1	MFAP5	UBE3C	SIAH1	GCG				ATP6V1C1
KPNA4	PRF1	JARID2	NKX2-5	STC1		MLANA	UPK1A	ABI2	ABI2	HIBCH	HIBCH	EPS8	VIPR2	CHRNE	SCN7A				KIAA0196
DVL3	SPI1	BTN3A1	NTRK2	CCNA1		PTPRD	XRCC1	CREB1	CREB1	NAB1	ORC2L	MPHOSPH9	LIMK1	MAP2K4	PPIG				MCM4
PSMD2	PDAP1	RNF5	LMAN1	NDST1		BCAT1	KIR3DL1	FZD5	FZD5	ORC2L	SUMO1	PTMS	RPA3	HSD17B1	CIR				GGH
EIF4A2	ZSCAN21	NOTCH4	DLG7	RBMS2		PTHLH	GNA15	MAP2	VIL1	SUMO1	ABI2	FGF7	CHN2	MPP3	AGPS				MLANA
C4orf8	SPAM1	HLA-DPB1	RGS6	PTGER3		KNTC1	FUT3	VIL1	CYP27A1	ABI2	CREB1	NTRK3	CRHR2	APPBP2	HIBCH				TYRP1
RPL37	CALB1	COL11A2	AMHR2	ABCD3		TPP2	PDE4A	KIF1A	KIF1A	FZD5	FZD5	THRA	OMD	GH2	NAB1				NFX1
BTF3	IL11RA	GRM4	HMGA2	DBT		SMAD6	EDN3	CPN2	AGXT	SCG2	MAP2	TBX2	TMOD1	NFATC1	SUMO1				SLCO1A2
RPS23	CD69	PPP2R5D	DRD2	RTCD1		PRM1	PDXK	PPP1R2	CPN2	COL4A3	SP100	THOC1	XPA	CCNE1	ABI2				SFRS8
COX7C	CLEC2B	IL17A	TSC1	MSLN		POLR2C	NF2	CPOX	PPP1R2	KIF1A	KIF1A	PTPRM	NR4A3	PSG1	CREB1				TEAD4
EEF1A1	KLRD1	EN2	GATA3	ELK1		ATP1B2	HSD17B10	COX17	CPOX	GP5	PPP1R2	UPK1A	PSMD5	PSG6	SCG2				MBOAT5
COX7A2	KLRC3	LIMK1	BNC1			MPP3	DNASE1L1	CASR	COX17	PPP1R2	CPOX	PSG1	NR5A1	PSG11	ALPI				DCT
HLA-A	SOX5	PRKAR1B				APPBP2	G6PD	UMPS	HGD	CPOX	COX17	PSG6	EGR2	CGB	PPP1R2				SLC15A1
HLA-E	OAS2	HOXA9				CDH2	AMELX	EPHB1	UMPS	CD47	CASR	PSG11	P4HA1	PRG2	CPOX				RORA
HLA-C	EBI2	CHN2				GALNT1	PIR	STAG1	RHO	ZNF80	UMPS	DMPK	GAD2	KEAP1	CD47				MAP2K5
HLA-B	SNAP23	CRHR2				PSG1	PDK3	RASA2	STAG1	COX17	STAG1	ZNF177	INS	TAF4	ZNF80				NMB
BAT1	MYO5A	PDE1C				PSG6	OCRL	TFDP2	PLS1	UMPS	TFDP2	KEAP1	GTF2H1	FOXO4	COX17				ABHD2
CSNK2B	IL16	ELMO1				TCF3	VSNL1	PLS1	PLSCR1	STAG1	KCNAB1	TGM2	NUP160	FMR1	UMPS				FURIN
CLIC1	PRKCB1	AMPH				KEAP1	CCNG2	PLSCR1	TM4SF4	TFDP2	KPNA4	KCNB1	POMZP3	IDS	MCM2				CIITA
AGPAT1	MAZ	GCK				CHERP	TACR3	SLC33A1	AADAC	PLS1	SERPINI1	TAF4	GNAI1	MAGEA11	ACPP				RBBP6
HLA-DRA	ITGAM	EZH2				PLCG1	FABP2	KCNAB1	KCNAB1	PLSCR1	EIF4G1	PLP1	TFPI2	DUSP9	EPHB1				CX3CL1
HLA-DQA1	RBL2	NR4A3				CST4	GYPE	PTX3	KPNA4	SLC33A1	MASP1	COL4A6	PDK4	TMEM187	STAG1				SOX9
HLA-DQB1	SLC7A6	NR5A1				GINS1	NR2C1	RARRES1	BCHE	KCNAB1	CXCL5	FMR1	TAF6	STS	TFDP2				GRIN2C
BRD2	KIAA0513	NR6A1				SLC25A1	TNFRSF25	BCHE	PLD1	PTX3	APBB2	ZFX	CPA1	PIGA	PLSCR1				KCTD2
HLA-DOA	ACOX1	SLC25A16				ARVCF	VAMP3	SERPINI1	EIF4G1	RARRES1	UCHL1	UBE2K	DCTN6	NR0B1	SLC33A1				ITGB4
HLA-DPA1	CD7	CACNB2				DMC1	SNX17	MDS1	THPO	KPNA4	GABRB1	MAPK10	UBXD6	GPC3	KCNAB1				RAB40B
RPS18	ALOX15	GAD2				SSX2	MXD1	PLD1	KNG1	BCHE	CD38	PPID	ADRB3	AMELY	PTX3				ATP1B2
RPS10	MAPK7	CUL2				FMR1	PPARG	EIF4G1	MASP1	SERPINI1	ADCY2	CD58	CALB1	PPID	RARRES1				VAT1
RPL10A	ITGA2B	DUSP8				MAGEA10	STAC	MASP1	SH3BP2	PLD1	CTNND2	DFFA	ATP6V1C1	NHLH2	KPNA4				MPP3
PIM1	CDC27	APBB1				RAB9A	HYAL1	SH3BP2	HGFAC	EIF4G1	CDH6	STRN	TNFRSF11B	HSD3B1	SI				CYB561
HSP90AB1	ITGB3	ABCC8				DAZ1	MSX2	CXCL5	AFM	CXCL5	NNT	HAAO	RB1CC1	IL1RL1	BCHE				CCL4
GUSB	MMD	C11orf41				BMPR1B	ELL2	APBB2	CXCL5	APBB2	TRIM23	FSHR	PENK	STRN	SERPINI1				NAPG
EIF4H	EVI2A	SLC1A2				PPA2	NEFM	UCHL1	APBB2	GABRB1	PIK3R1	C1D	RAB2A	PEX13	EIF4G1				NFATC1
ACTB	LPIN2	SMARCD3				CASP6	NEFL	GABRB1	GABRB1	RAB28	SMN1	BMP1	MTFR1	DAZL	D4S234E				DSC1
NDUFA4	TAF4B	GRM3				FGF2	ATP12A	CNGA1	CNGA1	BST1	CARTPT	PGM5	TERF1	CCK	SH3BP2				DSG1
TAX1BP1	SLC14A2	TAC1				GLRB	UCHL3	BST1	CTNND2	CD38	XRCC4	IFT88	VLDLR	CASP3	CXCL5				CEBPG
PPIA	CLC	NRCAM				OVGP1	SERPINB8	CDH6	CDH6	SEMA5A	HAPLN1	FVT1	NFX1	BMP1	APBB2				PSG6
HSPB1	TGFB1	GPR37				COL5A1	TGM1	NPR3	NPR3	NPR3	COL19A1	HIVEP2	ST8SIA1	EDNRB	UCHL1				FUT1
BUD31	FLT3LG	GRM8				OLFM1	TTC9	NNT	C9	OSMR	TTK	SEC23A	JARID1A	RAB27B	GABRB1				GYS1
COPS6	LILRA2	LEP				SYT1	GSS	ESM1	PRKAA1	PTGER4	BCKDHB	ACYP1	NTF3	SMPDL3A	CNGA1				KLK6
ATP6V1F	ZNF211	AP3M2				TGFB2	HARS	ERCC8	NNT	ESM1	ME1	PTPN21	PLA2G1B	RAB32	CD38				IL11
RBPMS	ARID3A	ATP6V1C1				EXOSC10	NR4A1	TRIM23	FST	TRIM23	SOD2	PROCR	TPP2	PGF	CTNND2				DHPS
MYST3	CDKN2D	TNFRSF11B				LIMS1	ESPL1	PIK3R1	TRIM23	SMN1	HIVEP1	COL2A1	CHRM5	PTPN21	CDH6				ASNA1
FNTA	RAB8A	MTFR1				STRN	PHLDA1	SMN1	PIK3R1	CARTPT	TPMT	HNRNPA1	IVD	HNRNPA1	NNT				GCDH
UQCRB	RBL1	STMN2				QPCT	IFIT5	CRHBP	SMN1	LHFPL2	PRL	PTPRR	FGF7	PTPRB	FST				COMP
PTDSS1	ZMYND8	PMP2				HAAO	HTR7	LHFPL2	CARTPT	TTK	BTN3A2	GLIPR1	DENND4A	NFKB2	ERCC8				CSTF1
RPL30	GABPA	B4GALT1				MSH2	CYP2C18	XRCC4	CRHBP	BCKDHB	BTN3A1	KIF11	RCN2	GRK5	TRIM23				BMP7
COX6C	ITGB2	PDE3A				MSH6	ENTPD1	TTK	LHFPL2	ME1	HLA-G	SLC18A2	HERC2	TUSC3	PIK3R1				CHGB
PABPC1	MAPK1	GPR162				PEX13	CASP7	BCKDHB	DHFR	CNR1	HLA-E	PTGER3	RBBP6	CTH	SMN1				SIM2
YWHAZ	RAC2	ENO2				TIA1	MYCL1	ME1	COL19A1	SOD2	HCP5	DDX10	CTF1	ST3GAL4	CARTPT				LSS
EIF3E	LGALS2	TPP2				MRPL19	NFYC	SOD2	TTK	HIVEP1	RNF5	DRD2	PHKB	STX3	LHFPL2				MN1
NDRG1	NAGA	COL4A2				NR2C2	EBNA1BP2	GCNT2	BCKDHB	EDN1	NOTCH4	CBL	CTRL	PLCB3	HAPLN1				SLC5A1
TCEA1	OGT	CHRNA7				PTHR1	SLC35D1	HIVEP1	ME1	JARID2	VEGFA	OSBP	NFATC3	MAP3K11	TTK				CPT1B
RPS20	IDS	SCG5				SCAP	GCLM	EDN1	SOD2	PRL	IL17A	HTATIP	CTRB1	EGFR	BCKDHB				PLP1
RPL7	GPR64	CHRM5				PPAT	IL3RA	JARID2	LPA	SLC17A1	UBE3C	PPFIA1	RAB40B	ZNF33B	ME1				TMEM187
NFIB	ELF4	ITPKA				NKX2-5	ESRRA	TPMT	PLG	HFE	VIPR2	ME3	THRA	BMS1L	CNR1				STS
PSIP1	SLC9A6	MAP1A				BMP1	FADD	PRL	HIVEP1	BTN3A2	LIMK1	ZNF33B	KRT12	LOX	EPHA7				RAB9A
RPS6	ARHGEF6	HDC				CKS2	P2RY2	SLC17A1	JARID2	BTN3A1	RFC2	PRPF4B	MPP3	RREB1	GCNT2				AMELY
CLTA	RFC1	NTRK3				ZNF516	KIAA0280	HFE	GPLD1	BTN2A1	IGF2BP3	ZNF141	APPBP2	TSC1	HIVEP1				DAZ1
ANP32B	FCN2	HERC2				SMPDL3A	PSPH	BTN3A2	SLC17A1	ZNF184	HOXA4	SLC9A3R2	SDF2	ARHGDIG	EDN1				PITX2
SEC61B	NR2C1	GRIN2A				MMP14	PDLIM4	BTN2A1	SLC17A2	ZNF192	HOXA9		CCL7	HTN1	JARID2				SC4MOL
TXN	IL10	PRM1				DLG7	PITX1	ZNF184	HFE	HLA-E	AQP1		THOC1	SMR3B	HFE				HAL
STOM	LPGAT1	CD19				ARID4A	HRAS	HLA-E	BTN3A2	HCP5	PDE1C		NFATC1	USP6NL	BTN3A2				ACOT7
RPL35	SLC20A1	CBLN1				GRIA1	MUC2	HCP5	BTN2A1	LST1	PGAM2		GATA6		BTN3A1				CA6
RPL12	MAT2A	MT3				HNRNPA1	AXIN1	LST1	HLA-E	RNF5	ZNF212		CDH2		BTN2A1				DFFA
SET	ITK	CX3CL1				GLI1	CCNF	RNF5	LST1	NOTCH4	TPM2		DSC3		ZNF184				EXOSC10
PSAP	HK3	CDK10				CCT2	TRAP1	NOTCH4	CYP21A2	HLA-DQB1	FBP2		ZNF24		ZNF192				IL1RL2
VDAC2	PPP3CC	TUBB3				NCBP2	LARP5	HLA-DRB1	RNF5	HLA-DPB1	TMOD1		RIT2		HLA-E				QPCT
RPS24	DEFA1	KCNJ2				KIF11	RPP38	HLA-DQB1	NOTCH4	BAK1	XPA		ERF		LST1				PEX13
ITGB1	GTF2F2	GRIN2C				ALDH18A1		BAK1	PSMB9	VEGFA	BAAT		PEG3		RNF5				BRPF1
CD81	GRP	KCTD2				TUSC3		VEGFA	HLA-DPB1	PLA2G7	KIAA0368		GTF2F1		NOTCH4				SCAP
HBB	RNASE6	RAB40B				GJA4		IL17A	BAK1	BMP5	TLR4		INSR		HLA-DQB1				MST1R
ILK	GZMB	ATP1B2				CYP2J2		UBE3C	VEGFA	UBE3C	NR6A1		ZNF177		HLA-DPB1				SEMA3F
EIF3F	PTGDR	VAMP2				BIRC2		LIMK1	PLA2G7	ELN	PRKG1		ILF3		BAK1				NEK4
RPL27A	GCH1	MYH8				DRD2		RFC2	GSTA2	LIMK1	DDX21		TMED1		PPARD				PHYHIP
EIF4G2	EXOC5	PPARBP				CLP1		AQP1	UBE3C	RFC2	P4HA1		ZNF136		PPP2R5D				DEFA6
RPS13	PRKCH	NEUROD2				POLD3		PDE1C	RFC2	IL6	MLLT10		DHPS		VEGFA				NTRK2
LDHA	DUSP2	PNMT				BMS1L		KIAA0241	CRHR2	CREB5	GAD2		PRKACA		PLA2G7				EDNRB
PAX6	CUL4A	THRA				PRPF4B		VPS41	KIAA0241	AQP1	CUL2		CHERP		CRISP2				PEX7
ARHGAP1	HCK	KRT16				SLC9A3R2		INHBA	ELMO1	PDE1C	MRE11A		SERINC3		BMP5				RAB32
MGP	VDR	EZH1				RPGR		BRAF	INHBA	KIAA0241	TNNI2		TAF4		UBE3C				LTB4R
ARHGDIB	ITGB7	MPP3				PHF16		ZNF212	GCK	ELMO1	NUP98		SLC23A2		VIPR2				CHGA
LDHB	STAT2	ITGA3				SLC35A2		NINJ1	IGFBP1	INHBA	HBG2		CHGB		ELN				TROAP
NCOR2	HMGA2	HLF						FANCC	OMD	GCK	WEE1		PCSK2		LIMK1				SLC11A2
UBC	LYZ	APPBP2						TMOD1	NINJ1	ZNF212	AMPD3		GINS1		RFC2				KRT81
FKBP4	PTEN	OMG						XPA	FANCC	CLTA	HIPK3		RUNX1		IGF2BP3				KRT86
CCND2	HHEX	DLGAP1						NR4A3	TMOD1	OMD	CUGBP1		SMARCB1		PDE1C				KRT83
MLF2	CSF3R	GALNT1						BAAT	XPA	NINJ1	NUP160		MN1		KIAA0241				KRT85
TPI1	GNL2	DCC						KIAA0368	BAAT	FANCC	SMARCD3		DDX17		VPS41				HNRNPA1
PTPN6	FUBP1	APLP1						TLR4	ALDOB	TMOD1	POMZP3		CSDC2		INHBA				SILV
PHB2	DNAJB4	MIA						NR6A1	TLR4	XPA	GNAI1		FMR1		CASP2				PCYT1A
RPL6	PRKACB	CYP2A13						PRKG1	PSMD5	BAAT	CACNA2D1		IDS		EZH2				BDH1
PEBP1	MMP10	ATP1A3						CCDC6	PRKG1	TLR4	MTERF		MAGEA9		ZNF212				IDE
RPLP0	CASP1	PSG6						EGR2	MBL2	PSMD5	TFPI2		MAMLD1		CD72				PDCD11
COX6A1	DLAT	GRLF1						DDX21	CCDC6	NR6A1	COL1A2		MAGEA2		ROR2				GRK5
DYNLL1	NRGN	DHX34						P4HA1	EGR2	PRKG1	PON1		DUSP9		OMD				TIAL1
SRP14	SAC3D1	FLT3LG						CACNB2	DDX21	CCDC6	PPP1R3A		TMEM187		NINJ1				MPL
B2M	IKZF1	CCDC106						MLLT10	P4HA1	EGR2	NDUFA5		GDI1		TMOD1				STIL
ANXA2	FUBP3	U2AF2						MRE11A	CUL2	SLC25A16	LEP		F8		XPA				HTR3A
RPL4	ZMYND11	THOP1						DUSP8	MRE11A	DDX21	BPGM		ARSE		BAAT				ST14
RPLP1	PRKCQ	TBXA2R						NUP98	NUP98	P4HA1	DCTN6		SHROOM2		KIAA0368				CLP1
RPS17	CFP	MATK						HBG2	HBG2	MRC1	WRN		RAB9A		PAPPA				MAP3K11
ISG20	PIM2	CHAF1A						WEE1	HPX	MAP3K8	ANK1		PIGA		TLR4				HTATIP
IQGAP1		PTPRS						AMPD3	WEE1	CUL2	CALB1		ZFX		PSMD5				RIN1
NPIP		TUBB4						ARNTL	ARNTL	MRE11A	SPAG1		POLA1		MSMB				RAD9A
ARL6IP1		ZNF177						NELL1	SAA4	MTMR2	ATP6V1C1		NR0B1		PRKG1				THRSP
LOC23117		ICAM5						HIPK3	HIPK3	DUSP8	TNFRSF11B		ENOX2		CCDC6				EGFR
EIF3C		KLF1						NUP160	SLC1A2	NUP98	KIAA0196		PPA2		CDC2				PHKG1
MAZ		GCDH						PMS2L3	RAG2	HBG2	ST3GAL1		NR3C2		EGR2				BMS1L
ALDOA		NFIX						POMZP3	CUGBP1	APBB1	RB1CC1		PPID		SLC25A16				PGGT1B
FUS		CACNA1A						GNAI1	NUP160	WEE1	RAB2A		AMY2B		DDX21				CSF2
MT2A		SLC1A6						HGF	PTPRJ	AMPD3	GGH		GSTM5		P4HA1				BPHL
CES2		PIK3R2						MTERF	GNAI1	ARNTL	MTFR1		GSTM3		KCNMA1				PDE6B
AARS		PDE4C						TFPI2	HGF	HIPK3	MYBL1		NHLH2		CACNB2				BOP1
PSMD7		GDF1						BET1	ABCB4	NUP160	TERF1		CD58		MLLT10				GPT
KARS		TCEA2						CYP3A7	MTERF	PTPRJ	PKIA		PMCH		CUL2				UGT2B15
COX4I1		HNF4A						NDUFA5	TFPI2	PEX5	TPD52		TDG		MRE11A				SMR3A
RPL13		KCNB1						GRM8	BET1	PMS2L3	PMP2		DFFA		DUSP8				DEFB4
RPL38		PTGIS						LEP	PON1	GNAI1	CA3		EXOSC10		CARS				GATA3
H3F3B		CDH4						BPGM	PON3	MTERF	MLANA		CLCN6		NUP98				FGF4
GPS1		CHGB						DCTN6	CYP3A7	TFPI2	TYRP1		ERCC3		WEE1
PSMB6		GINS1						WRN	NDUFA5	BET1	MLLT3		RANBP2		AMPD3
PFN1		TIAM1						ADRB3	GPR37	CYP3A7	MTAP		STRN		ARNTL
C1QBP		RUNX1						CALB1	LEP	NDUFA5	TEK		HAAO		ABCC8
GPS2		S100B						SPAG1	NRF1	LEP	SLCO1A2		FSHR		LDHC
EIF4A1		ARVCF						ATP6V1C1	BPGM	BPGM	RECQL		PEX13		NELL1
RPL26		SMARCB1						TNFRSF11B	AKR1D1	DCTN6	KRAS		C1D		HIPK3
COX10		ADORA2A						ANXA13	DCTN6	WRN	MED21		TIA1		RAG2
M-RIP		PVALB						KIAA0196	WRN	ADRB3	PTHLH		TMF1		NUP160
PSMB3		KCNJ4						ST3GAL1	HRSP12	CDH17	MPHOSPH9		OXTR		FOLH1
RPL23		TEF						RB1CC1	STK3	SPAG1	RAD52		RAB5A		SMARCD3
LASP1		CSDC2						RAB2A	SPAG1	ATP6V1C1	TEAD4		MOBP		POMZP3
RPL19		MAPK8IP2						GGH	ATP6V1C1	TNFRSF11B	FGF6		KIT		GNAI1
CASC3		SSX2						MTFR1	DPYS	HAS2	VAMP1		NTRK2		MTERF
EIF1		FGD1						MYBL1	TNFRSF11B	KIAA0196	MBOAT5		GRIN1		BET1
STAT3		PLP1						TERF1	SNTB1	ST3GAL1	PTPN11		ZNF84		TAC1
BECN1		PRPS1						TPD52	HAS2	RB1CC1	ACADS		IFT88		CYP3A7
RPL27		MAGEA10						PMP2	ST3GAL1	RAB2A	TPP2		FOXO1		NDUFA5
ATP5G1		ATP2B3						SLC1A1	RB1CC1	GGH	LIG4		HTR2A		LEP
CLTC		DUSP9						GLDC	RAB2A	MTFR1	CHRM5		LMAN1		NRF1
DDX5		TMEM187						PTPRD	GGH	MYBL1	IVD		FVT1		BPGM
TRAF4		F8						MLLT3	MTFR1	TERF1	CHP		WASF1		DCTN6
NDUFV2		IL9R						MTAP	MYBL1	TPD52	COPS2		KPNA5		WRN
ATP5A1		STS						TEK	IL7	PMP2	FGF7		ENPP1		ADRB3
SCN1B		GPM6B						NFX1	PMP2	IMPA1	ONECUT1		MAP3K5		AP3M2
UPK1A		AMELY						C3AR1	SLC1A1	SLC1A1	NEDD4		PEX7		STK3
CAPNS1		CAMK2D						PDE3A	MLANA	MLLT3	DENND4A		RAB32		SPAG1
PSMD8		GLRB						RECQL	NFIB	MTAP	SMAD6		SEC23A		ATP6V1C1
HNRNPL		SC4MOL						KRAS	MLLT3	TEK	MAN2C1		NID2		TNFRSF11B
MRPS12		MLC1						ITPR2	MTAP	NFX1	CHRNA3		DLG7		NOV
ZFP36		NHLH2						MED21	C3AR1	C3AR1	NMB		ARID4A		KIAA0196
RPS19		HSD3B2						MPHOSPH9	PZP	OLR1	ABHD2		ACYP1		ST3GAL1
SNRPD2		SYT1						SFRS8	SLCO1A2	KRAS	TNFRSF17		MARK3		RB1CC1
SEPW1		ELK3						SLC6A12	GYS2	ITPR2	ABCC6		ELA1		RAB2A
RPL18		DAO						TEAD4	KCNJ8	MED21	COX6A2		AMHR2		GGH
FTL		KCNAB2						VAMP1	KRAS	PTHLH	PHKB		HNRNPA1		MTFR1
SNRP70		SLC2A5						CD4	ITPR2	MPHOSPH9	SIAH1		IFNG		MYBL1
RPL13A		CLCN6						MBOAT5	PTHLH	TEAD4	CETP		CPSF6		TERF1
RPS11		SCTR						PTPN11	PKP2	NTF3	POLR2C		PCYT1A		TPD52
FCGRT		CALM2						PRKAB1	SLC6A12	GPR162	RRAD		MPHOSPH1		PMP2
RPS9		FSHR						ACADS	NTF3	ENO2	SLC12A4		NFKB2		SLC1A1
RPL28		ADD2						GPC5	PTMS	MBOAT5	NFATC3		TAF5		RLN2
RPS5		CTNNA2						TPP2	MBOAT5	PTPN11	TERF2		MXI1		RLN1
TRIM28		CD8A						LIG4	PTPN11	BCL7A	DHODH		PNLIP		MLANA
GPX4		DAZL						IVD	SDS	TPP2	KCNJ2		SLC18A2		PTPRD
CIRBP		CCK						CHP	ACADS	EFNB2	KCTD2		GRK5		MLLT3
RPS15		GPM6A						COPS2	HPD	LIG4	FOXK2		TUSC3		MTAP
OAZ1		FABP6						MYO5A	TPP2	COL4A2	RAB40B		MTF1		TEK
AES		GABRG2						ONECUT1	LIG4	CHRNA7	CRK		RLF		NFX1
EEF2		HMMR						NEDD4	IVD	IVD	SCARF1		CTH		C3AR1
DHPS		NKX2-5						DENND4A	CHP	COPS2	CHRNE		ATM		RECQL
RPL18A		SNCB						SMAD6	ITPKA	FGF7	ENO3		MLL		KCNJ8
UBA52		PCSK1						MAP2K5	ONECUT1	MYO5A	TNK1		MAP3K11		ST8SIA1
ZNF91		GFRA2						TLE3	NEDD4	ONECUT1	CHRNB1		EGFR		KRAS
RPN2		PHYHIP						MAN2C1	LIPC	NEDD4	VAMP2		BMS1L		ITPR2
YWHAB		DEFA6						NMB	DENND4A	DENND4A	MYH8		ZNF22		PTHLH
UBE2C		NTRK2						SLC28A1	SMAD6	SMAD6	MYH3		LOX		PKP2
GNAS		GRIN1						NTRK3	CYP1A1	MAP2K5	MAP2K4		SMAD5		MPHOSPH9
RPS21		HTR2A						ABHD2	CHRNA3	TLE3	TMEM11		PRPF4B		JARID1A
FKBP1A		POU4F1						HERC2	SLC28A1	MAN2C1	PCGF2		RREB1		NTF3
DSTN		MBP						ABCC6	ABHD2	PTPN9	PIP5K2B		TSC1		PTMS
CST3		LMAN1						UMOD	ANPEP	NTRK3	PNMT		CEL		LEPREL2
SOD1		TPD52L1						ACSM3	ABCC6	ABHD2	KRT16		MEF2A		ENO2
SON		VIP						CLN3	ACSM3	HERC2	STAT5B		SMR3B		MBOAT5
HMGN1		RTN1						SLC5A2	PHKB	CIITA	VAT1		GABRA5		GIT2
CSTB		RGS6						PHKB	SIAH1	TNFRSF17	ARL4D		RGN		PTPN11
COMT		PGF						SLC12A3	CETP	ABCC6	DUSP3				TPP2
PI4KA		ACYP1						CX3CL1	CX3CL1	RBBP6	MPP3				LIG4
DDT		CHGA						CCL17	CCL17	CD19	ITGA2B				CHRNA7
XBP1		VRK1						POLR2C	POLR2C	DOC2A	EFTUD2				CHRM5
YWHAH		PCDHGB4						TK2	CNGB1	PHKB	NMT1				IVD
MYH9		FGF1						HSD11B2	LCAT	SIAH1	CDC27				CHP
LGALS1		SLC26A2						NFATC3	NFATC3	SALL1	SGCA				ITPKA
JOSD1		GRIA1						DHODH	TAT	CX3CL1	COIL				COPS2
RPL3		HNRNPA1						CFDP1	DHODH	POLR2C	LPO				FGF7
ATF4		SILV						DPEP1	CA5A	RRAD	CA4				MYO5A
CYB5R3		PCYT1A						CDK10	GALNS	E2F4	APPBP2				ONECUT1
CPT1B		PAK2						KCTD2	GRIN2C	SLC12A4	CYB561				NEDD4
PGK1		INA						LLGL2	CDR2L	NFATC3	SCN4A				DENND4A
GLA		INPP5B						RAB40B	GALK1	TERF2	PRKCA				SMAD6
MORF4L2		ELAVL4						CRK	RAB40B	DHODH	CACNG1				MAP2K5
MSN		CUL5						SCARF1	CRK	CFDP1	CPD				TLE3
NONO		DRD2						SERPINF1	SCARF1	GALNS	NF1				MAN2C1
CETN2		FEZ1						SHBG	SERPINF2	KCNJ2	OMG				PTPN9
BCAP31		PPP2R5B						ATP1B2	ASGR2	KCTD2	CCL2				CHRNA3
IRAK1		PC						MYH8	ASGR1	FOXK2	CCL8				ABHD2
FLNA		PHKG1						MAP2K4	SHBG	RAB40B	CCL13				NPIP
RPL10		ZNF33B						SHMT1	MAP2K4	CRK	PEX12				ACSM3
TMSB4X		SPOCK1						TMEM11	SHMT1	SCARF1	THOC1				CRYM
SLC25A5		ZNF7						PCGF2	TMEM11	CLEC10A	MYOM1				RBBP6
RPL39		ARHGDIG						PNMT	PNMT	MAP2K4	ZFP161				CLN3
RPL9		SLC9A3R2						THRA	KRT12	SHMT1	NAPG				PHKB
CCNI		UGT2B15						KRT12	KRT16	TMEM11	SNRPD1				SIAH1
H2AFZ		AP3B2						KRT16	STAT5B	PCGF2	ZNF24				CBLN1
UBE2D3		SH3GL3						SC65	VAT1	PNMT	GALNT1				MT1A
RPL34		RPGR						VAT1	ARL4D	THRA	RIT2				CX3CL1
MGST2		SYN1						MPP3	MPP3	KRT16	CEBPG				POLR2C
RPS3A		SYP						SLC4A1	EFTUD2	STAT5B	PSG1				TK2
ECHS1								ITGA2B	NMT1	EZH1	ZNF45				LCAT
SARS								NMT1	CDC27	VAT1	CKM				SLC12A4
CHI3L2								HOXB7	HLF	MPP3	GYS1				NFATC3
ATP5F1								ITGA3	COIL	EFTUD2	NTF5				TERF2
CAPZA1								HLF	APPBP2	NMT1	HRC				DHODH
NDUFA12								COIL	CYB561	CDC27	TNNT1				GALNS
METAP2								CA4	GNA13	ITGA3	TNNI3				KCTD2
LTA4H								APPBP2	PRKCA	HLF	CCDC106				ITGB4
SLC25A3								TBX2	VTN	COIL	ZNF135				FOXK2
CD34								CYB561	CPD	CA4	CD70				RAB40B
RPL22								CPD	NF1	APPBP2	INSR				CRK
ENO1								NF1	CCL2	TBX2	ZNF177				SCARF1
RPS7								CCL2	CCL7	CYB561	PDE4A				SERPINF1
RPL31								CCL8	CCL8	GNA13	KEAP1				RABEP1
CALM2								CCT6B	THOC1	PRKCA	ZNF136				TNK1
SPTBN1								PEX12	ZFP161	SLC6A4	DHPS				VAMP2
RPS27A								THOC1	NAPG	CPD	NDUFB7				MAP2K4
XPO1								ZFP161	PTPN2	NF1	NOTCH3				LLGL1
CCT4								NAPG	SNRPD1	OMG	CHERP				TMEM11
MDH1								NFATC1	CDH2	CCL2	SLC5A5				PCGF2
AUP1								SNRPD1	DSC3	CCL7	COMP				PNMT
TMSB10								CDH2	TTR	CCL8	CHRNA4				THRA
RPL32								ZNF24	ZNF24	CCL13	HNF4A				SC65
RFTN1								CEBPG	GALNT1	THOC1	TNNC2				STAT5B
MLH1								ERF	CEBPG	ZFP161	KCNB1				TUBG1
RPSA								PSG1	CYP2A6	NAPG	CSTF1				VAT1
RPL14								PSG6	CYP2A7	PTPN2	CDH4				MPP3
CTNNB1								PSG11	CYP2A13	NFATC1	TAF4				EFTUD2
CCR9								GYS1	AXL	SNRPD1	TCF15				ITGA3
QARS								IL11	ERF	CDH2	CHGB				HLF
GPX1								CCDC106	PSG1	TTR	GINS1				COIL
RHOA								ZNF135	PSG11	ZNF24	STCH				APPBP2
HYAL2								TLE2	APOC4	GALNT1	ITSN1				TBX2
RPL29								GTF2F1	SULT2A1	CEBPG	RCAN1				CYB561
ARF4								ZNF177	POLD1	FXYD3	DYRK1A				PRKCA
IGFBP7								PDE4A	FPRL1	AXL	SH3BGR				CPD
NPM1								KEAP1	FCAR	ERF	C21orf33				CCL2
DUSP1								TMED1	THOP1	PSG1	LSS				CCL13
CANX								EPOR	GTF2F1	PSG6	CLTCL1				PEX12
SQSTM1								DHPS	INSR	ZNF45	CLDN5				THOC1
GNB2L1								NDUFB7	ZNF177	DHX34	GP1BB				ZFP161
CAST								NOTCH3	PDE4A	FUT1	LZTR1				NAPG
NEFL								CYP4F2	KEAP1	FLT3LG	MN1				PTPN2
CLU								CHERP	TMED1	HAS1	PVALB				SNRPD1
EEF1D								TCEA2	DHPS	FPRL1	PPARA				CDH2
HNRPK								PLCG1	GCDH	IL11	TBC1D22A				ZNF24
RPL21								SFRS6	NOTCH3	THOP1	CPT1B				GALNT1
HMGB1								TOMM34	CYP4F3	CHAF1A	PFKFB1				SLC14A1
TPT1								CYP24A1	CYP4F2	GTF2F1	PLP1				CEBPG
ESD								PFDN4	CHERP	EMR1	PRPS1				FXYD3
DDX48								CSTF1	PIK3R2	INSR	PHKA1				AXL
ACTG1								RAE1	TCEA2	ZNF177	FMR1				ERF
CD164								CDH4	PLCG1	ICAM5	MAGEA11				PSG1
FYN								TAF4	SFRS6	KEAP1	MAGEA9				ZNF45
MARCKS								PCNA	HNF4A	DNM2	MTM1				LIG1
RPS12								CHGB	CSTF1	TMED1	MAGEA5				GYS1
BCLAF1								GINS1	TAF4	DHPS	MAGEA10				CGB
APEX1								STCH	OXT	ASNA1	ATP2B3				NTF5
HNRNPC								IFNAR2	PCNA	GCDH	DUSP9				FLT3LG
PSMB5								SLC5A3	CHGB	CHERP	TMEM187				KLK2
PSME1								RCAN1	GINS1	PIK3R2	F8				FCAR
NEDD8								KCNJ15	STCH	PDE4C	STS				IL11
NFKBIA								WRB	GART	COMP	KAL1				CCDC106
SEC23A								C21orf33	RCAN1	TCEA2	RAB9A				U2AF2
RPS29								PFKL	RUNX1	TOP1	PIGA				ZNF135
RPL36AL								SLC25A1	C21orf33	PLCG1	ZFX				THOP1
LGALS3								ARVCF	LSS	SFRS6	POLA1				TLE2
ERH								LZTR1	SLC25A1	HNF4A	NR0B1				CHAF1A
PSEN1								SMARCB1	SERPIND1	TOMM34	GK				PTPRS
NPC2								GGTLA1	PPIL2	CSTF1	ENOX2				GTF2F1
TMED10								PVALB	SMARCB1	RAE1	UBE2K				INSR
PSMC1								KCNJ4	OSM	TAF4	ART3				ZNF177
ITPK1								DDX17	PVALB	PCNA	SCARB2				KEAP1
SERPINA3								CSDC2	TEF	CHGB	PRKG2				TMED1
WARS								SSX2	SSX2	BMP2	BMPR1B				ZNF136
HSP90AA1								P2RY10	P2RY10	PLCB4	EIF4E				DHPS
SNURF								GUCY2F	SERPINA7	GINS1	PPA2				GCDH
LAMP1								SLC16A2	GUCY2F	STCH	PITX2				NOTCH3
CD74								FMR1	GJB1	TIAM1	TRPC3				CHERP
RPS14								IDS	SLC16A2	IFNAR2	FGF2				PIK3R2
ATOX1								MTM1	FMR1	GART	IL15				COMP
ARF3								MAGEA5	IDS	RCAN1	ABCE1				KCNQ2
TEGT								MAGEA10	MAGEA11	RUNX1	NR3C2				TCEA2
DAZAP2								BGN	MTM1	DYRK1A	GLRB				TOP1
PFDN5								DUSP9	MAGEA5	KCNJ6	ETFDH				PLCG1
PCBP2								TMEM187	BGN	KCNJ15	PPID				SFRS6
ATP5G2								F8	ATP2B3	ERG	INPP5A				TOMM34
HNRNPA1								ARSE	TMEM187	WRB	MAPK12				SEMG1
CD63								PRKX	F8	SLC19A1	TAF13				CYP24A1
RPS26								RAB9A	ARSE	LSS	CD58				PFDN4
RPL41								PIGA	STS	SLC25A1	MYF6				CSTF1
MYL6								ZFX	RAB9A	CLDN5	ALX1				RAE1
ATP5B								GK	PIGA	ARVCF	EEA1				TAF4
NACA								ENOX2	ZFX	LZTR1	CRADD				PCNA
DCTN2								ZNF75	NR0B1	PPIL2	TMPO				CHGB
OS9								DAZ1	GK	SMARCB1	MYBPC1				GINS1
CTDSP2								UBE2K	ENOX2	PVALB	TDG				STCH
NAP1L1								CDS1	F9	TEF	NFYB				TIAM1
RPL35A								EIF4E	AMELY	BIK	MAPKAPK2				RCAN1
ANXA11								ADH6	DAZ1	SSX2	TGFB2				WRB
FAS								EGF	UBE2K	P2RY10	TNFRSF9				LSS
PDLIM1								ENPEP	SCARB2	GLA	SLC2A5				SLC25A1
PGAM1								ANK2	MMRN1	PRPS1	SRM				ARVCF
PSD								EXOSC9	EIF4E	FMR1	EXOSC10				LZTR1
GSTO1								FGF2	ADH6	IDS	CLCN6				SMARCB1
ABLIM1								ABCE1	MTTP	MAGEA11	IL1A				GGTLA1
HTRA1								NR3C2	FABP2	MTM1	ACVR2A				NEFH
PTP4A2								GLRB	FGF2	MAGEA2	IL1RL2				TEF
HDAC1								PPID	GYPB	BGN	IL18R1				BIK
PSMB2								NPY1R	ABCE1	TMEM187	LIMS1				CPT1B
CAP1								SC4MOL	NR3C2	F8	RANBP2				FGD1
YBX1								NRAS	TDO2	ARSE	CENPA				P2RY10
RPS8								NHLH2	CTSO	PRKX	STRN				CSTF2
PRDX1								CD58	GLRB	STS	QPCT				PLP1
UQCRH								ALX1	PPID	KAL1	HAAO				CITED1
RPL5								NTS	SC4MOL	RAB9A	FSHR				PHKA1
SLC25A6								TDG	CYP2E1	PIGA	ACYP2				SLC16A2
CD3E								NFYB	NRAS	ZFX	PEX13				FMR1
RPS25								DAO	CD58	POLA1	C1D				IDS
APLP2								TGFB2	ALX1	GK	TIA1				MAGEA11
DDB1								SLC2A5	EPYC	CUL4B	HK2				MTM1
FTH1								EXOSC10	CRADD	ENOX2	MRPL19				BGN
EEF1G								CLCN6	ELK3	ZNF75	POU1F1				DUSP9
COX8A								IL1A	TMPO	CD40LG	TIMP4				TMEM187
SF1								ACVR2A	PAH	DAZ1	NR2C2				F8
CFL1								IL1RL2	ASCL1	MATN3	DAZL				STS
SF3B2								IL1RL1	TDG	UBE2K	TOP2B				KAL1
GSTP1								IL18R1	NFYB	BTC	ZNF197				RAB9A
NUMA1								RANBP2	DAO	SCARB2	CCR5				PIGA
SPCS2								STRN	C4BPB	CDS1	MYL3				ZFX
RPS3								QPCT	TGFB2	MMRN1	IFRD2				POLA1
HNRPF								HAAO	TNFRSF9	EIF4E	DUSP7				GK
AP3S1								FSHR	SRM	EXOSC9	NEK4				CUL4B
HINT1								EFEMP1	EXOSC10	FGF2	MAGI1				ENOX2
PAIP2								C1D	CLCN6	IL15	AGA				ZNF75
SERPINB6								PPP3R1	NPPB	ABCE1	CASP3				CD40LG
TUBB2A								TIA1	PROC	NR3C2	SGCB				DAZ1
RPL7A								TGFA	MGAT5	CTSO	SPINK2				UBE2K
SURF1								ATP6V1B1	IL1RL2	GLRB	SGCD				BTC
IFITM2								SPR	IL18R1	PPID	NKX2-5				SCARB2
IFITM1								MRPL19	RANBP2	SC4MOL	POLR3D				PRKG2
CD151								OXTR	APOB	INPP5A	TLE1				CDS1
POLR2L								DAZL	FKBP1B	GPSM2	NTRK2				MMRN1
RPL8								RARB	CENPA	TAF13	ZNF268				BMPR1B
RPS2								CCRL2	GCKR	NRAS	SGCG				EIF4E
CTSB								PTHR1	XDH	NHLH2	FRY				PPA2
GDI2								SCAP	SRD5A2	CD58	KPNA3				PITX2
ATP5C1								TCTA	STRN	HSD3B1	NEK3				EXOSC9
VIM								NEK4	QPCT	ALX1	EDNRB				FGF2
RPS28								PTPRG	HAAO	EEA1	LMAN1				IL15
UBA1								CLCN3	EPAS1	CRADD	FVT1				GYPE
USP11								HMGB2	LHCGR	ELK3	CCNC				ABCE1
ARAF								GPM6A	ACYP2	TDG	WASF1				NR3C2
PLP2								AGA	PEX13	NFYB	SMPDL3A				GLRB
								CASP3	C1D	DAO	TRDN				PPID
								SGCB	TIA1	MAPKAPK2	MAP3K5				SC4MOL
								KIT	TGFA	TRAF5	PEX7				INPP5A
								NKX2-5	SPR	TGFB2	RAB32				MLC1
								FGFR4	MRPL19	SLC2A5	RNASE2				TAF13
								LMAN2	PLGLB2	DFFA	MYH6				NHLH2
								SLC34A1	TOP2B	SRM	MYH7				CD58
								LTC4S	ITGA9	EXOSC10	AKAP6				SYT1
								TLE1	VIPR1	CLCN6	SEC23A				ALX1
								NTRK2	CCR5	SCTR	ATP5S				EPYC
								ZNF140	MST1R	ACVR2A	DLG7				CRADD
								ZNF268	IFRD2	IL1RL1	ARID4A				ELK3
								IFT88	NEK4	IL18R1	ARG2				TMPO
								MIPEP	ITIH1	RANBP2	RGS6				PMCH
								FRY	ITIH3	FKBP1B	ACYP1				TDG
								RFC3	ACOX2	CENPA	TGFB3				NFYB
								NEK3	MAGI1	STRN	PTPN21				TRAF5
								EDNRB	CLCN3	QPCT	VRK1				TGFB2
								POU4F1	GPM6A	HAAO	GABRB3				SLC2A5
								LMAN1	CASP3	EPAS1	ARID5A				DFFA
								PMAIP1	F11	LHCGR	SNTA1				SRM
								FVT1	SGCB	EFEMP1	KIAA0141				EXOSC10
								CCNC	FGFR4	PEX13	FGF1				CLCN6
								WASF1	LMAN2	C1D	SPINK1				IL1A
								FRK	F12	PPP3R1	ATF1				ACVR2A
								MAN1A1	BMP1	TIA1	HNRNPA1				RANBP2
								SMPDL3A	DEFA6	MRPL19	SUOX				CENPA
								MAP7	FXN	CD8A	GNS				SRD5A2
								MAP3K5	TLE1	TMF1	HMGA2				STRN
								PEX7	NTRK2	BRPF1	IFNG				QPCT
								RAB32	PMPCA	NR2C2	CPSF6				HAAO
								RNASE2	C8G	THRB	PTPRB				CALM2
								PRKD1	ZNF268	TOP2B	GLIPR1				FSHR
								ARHGAP5	IFT88	ITGA9	DLG1				ACYP2
								AKAP6	FRY	VIPR1	ANKRD1				EFEMP1
								ARID4A	RFC3	CCRL2	IDE				PEX13
								ARG2	CPB2	SCAP	ABCC2				C1D
								PGF	NEK3	MST1R	ACTR1A				TIA1
								ACYP1	EDNRB	IFRD2	GRK5				SPR
								TGFB3	RAB27B	DUSP7	TIAL1				MRPL19
								ALKBH1	LMAN1	NEK4	ACADSB				CD8A
								PTPN21	FVT1	PTPRG	FHL3				TMF1
								VRK1	WASF1	CLCN3	RLF				POU1F1
								ARID5A	MAN1A1	HMGB2	UROD				OXTR
								PROZ	SMPDL3A	GPM6A	LRRC41				BRPF1
								IL13RA2	ARG1	AGA	STIL				CAMK1
								KIAA0141	MYB	CASP3	PRKAA2				TIMP4
								FGF1	MAP3K5	SGCB	CYP2J2				NR2C2
								COL2A1	PEX7	KIT	IL12RB2				TOP2B
								ATF1	RAB32	KDR	CTH				CCK
								ACVRL1	ARHGAP5	SGCD	GLMN				VIPR1
								ATF7	AKAP6	FABP6	DBT				CCRL2
								HNRNPA1	SEC23A	FGFR4	GUCY1A2				MYL3
								MMP19	DLG7	LMAN2	SLN				TCTA
								SILV	ARID4A	LTC4S	CUL5				IFRD2
								SUOX	PGF	PCSK1	DDX10				NEK4
								KIF5A	ACYP1	SFTPC	RDX				PTPRG
								GNS	SEL1L	BMP1	HSPB2				CADPS
								PTPRB	GPR68	PHYHIP	PTS				CLCN3
								GLIPR1	VRK1	FXN	DRD2				GPM6A
								DLG1	ARID5A	TLE1	CLP1				AGA
								ALDH18A1	PROZ	NTRK2	OSBP				CASP3
								ABCC2	IL13RA2	ZNF268	STX3				SGCB
								DCLRE1A	KIAA0141	USPL1	MARK2				KIT
								GRK5	MFAP3	FRY	PYGM				PPAT
								TIAL1	ATF1	BRCA2	RIN1				DRD1
								ACADSB	AMHR2	RFC3	SLC29A2				LMAN2
								TUSC3	HNRNPA1	NEK3	ACTN3				PCSK1
								PPYR1	RDH5	EDNRB	UCP3				BMP1
								GRIK3	MMP19	RAB27B	ME3				NKX3-1
								MTF1	SILV	LMAN1	PHKG1				TLE1
								RLF	APOF	FVT1	ZNF33B				NTRK2
								MPL	DLG1	CCNC	BMS1L				ZNF140
								PLK3	BDH1	WASF1	EFNA5				ZNF268
								LRRC41	MAT1A	ROS1	APC				IFT88
								CPT2	GLUD1	MAN1A1	PGGT1B				MIPEP
								CYP2J2	CYP2C9	SMPDL3A	LOX				FRY
								CTH	ALDH18A1	TRDN	IL3				RFC3
								PTGER3	ABCC2	MYB	SMAD5				RB1
								PIGK	CPN1	MAP3K5	BPHL				NEK3
								CTBS	TLX1	PEX7	PRPF4B				EDNRB
								ABCA4	HABP2	RAB32	RREB1				POU4F1
								DBT	DCLRE1A	VIP	BMP6				RAB27B
								MMP13	GRK5	PRKD1	TSC1				LMAN1
								CUL5	TIAL1	ARHGAP5	DRD4				FVT1
								ATM	ACADSB	AKAP6	MEF2A				CCNC
								DDX10	FGL1	NKX2-1	ZNF141				WASF1
								PTS	NAT2	SEC23A	BOP1				SMPDL3A
								FXYD2	RLF	DLG7	GPT				MYB
								ST3GAL4	PLK3	ARID4A	C16orf35				MAP7
								KCNJ1	UROD	PSEN1	RPL3L				MAP3K5
								ST14	STIL	ACYP1	ZNF174				PEX7
								CLP1	CPT2	TGFB3	HTN1				RAB32
								OSBP	C8A	SEL1L	SMR3A				TEP1
								STX3	C8B	PTPN21	USP6NL				PRKD1
								PLCB3	CYP2J2	ATXN3	PRPF18				ARHGAP5
								PPP2R5B	CTH	VRK1	TIMM44				AKAP6
								MAP3K11	PIGK	GABRB3	RPGR				SEC23A
								HTATIP	CTBS	ARID5A	SSX3				ARID4A
								RIN1	DBT	IL13RA2					ARG2
								SLC29A2	EXTL2	KIAA0141					RGS6
								PC	MMP13	FGF1					PGF
								CHKA	CUL5	ATF1					ACYP1
								PPFIA1	ATM	ACVRL1					TGFB3
								FOLR3	DDX10	ACVR1B					ALKBH1
								POLD3	RDX	HNRNPA1					ATXN3
								ME3	PTS	MMP19					BDKRB1
								DDC	DRD2	SILV					VRK1
								PHKG1	APOA4	PRIM1					ARID5A
								ZNF33B	CBL	GNS					IL13RA2
								BMS1L	P2RX3	MDM2					KIAA0141
								FMO5	CLP1	CPSF6					FGF1
								PGGT1B	CNTF	PTPRB					SPINK1
								LOX	OSBP	PTPRR					COL2A1
								RAD50	STX3	GLIPR1					ATF1
								SPOCK1	MAP3K11	DLG1					TFCP2
								BPHL	RIN1	SFTPA1B					HNRNPA1
								PRPF4B	PC	MPHOSPH1					SUOX
								RREB1	PPFIA1	ALDH18A1					PRIM1
								BMP6	MYO7A	ABCC2					GNS
								TSC1	THRSP	PAX2					HMGA2
								IRF7	DDC	NFKB2					IFNG
								ZNF141	EGFR	ACTR1A					CPSF6
								GPT	ZNF33B	DCLRE1A					GLIPR1
								SLC9A3R2	BMS1L	SLC18A2					KRR1
								NTHL1	FMO5	GRK5					PCYT1A
								UGT2B15	APC	TIAL1					FAS
								SULT1E1	PGGT1B	TUSC3					MPHOSPH1
								SMR3A	SERPINB9	MSR1					IDE
								PFKFB3	BPHL	GDF10					ALDH18A1
								GATA3	PRPF4B	RLF					ABCC2
								PRPF18	RREB1	PLK3					NFKB2
								SH3GL3	TSC1	UROD					DCLRE1A
								TCF2	DBH	PIK3R3					SLC18A2
								RPGR	DRD4	LRRC41					GRK5
								RGN	ZNF141	CYP4B1					TIAL1
									GPT	STIL					ACADSB
									IGFALS	CPT2					TUSC3
									GFER	PIGK					MTF1
									SLC9A3R2	CTBS					INPP5B
									NTHL1	DBT					RLF
									ZNF174	EXTL2					UROD
									UGT2B15	CASP5					LRRC41
									UGT2B4	GUCY1A2					FAAH
									SULT1E1	CUL5					STIL
									HTN1	DDX10					RAB3B
									AKR1C4	PTS					CPT2
									IL15RA	DRD2					PIGK
									ITIH2	ETS1					PTGFR
									USP6NL	P2RX3					CTBS
									PRPF18	CLP1					DBT
									RPGR	OSBP					EXTL2
									OTC	STX3					MMP13
									RGN	MS4A2					CUL5
									SYN1	SCGB1A1					ATM
									SSX3	PLCB3					DDX10
										MAP3K11					PTS
										HTATIP					DRD2
										RIN1					MLL
										SLC29A2					ST14
										PPFIA1					P2RX3
										POLD3					CLP1
										DDC					OSBP
										PHKG1					STX3
										ZNF33B					MS4A2
										BMS1L					MARK2
										ZNF22					MAP3K11
										FMO5					HTATIP
										APC					RIN1
										PGGT1B					SLC29A2
										LOX					PC
										IRF4					CHKA
										BPHL					PPFIA1
										PRPF4B					POLD3
										RREB1					ME3
										BMP6					EGFR
										TTF1					PHKG1
										TSC1					ZNF33B
										IRF7					BMS1L
										ZNF141					ZNF22
										PDE6B					FMO5
										BOP1					APC
										ZNF7					PGGT1B
										GFER					LOX
										SLC9A3R2					CSF2
										NTHL1					RAD50
										ABCA3					SPOCK1
										CSN1S1					BPHL
										HTN1					PRPF4B
										SMR3A					RREB1
										PFKFB3					BMP6
										GATA3					ABL1
										USP6NL					TSC1
										PRPF18					IGF1R
										RPGR					ZNF141
										RGN					PDE6B
															DGKQ
															BOP1
															ZNF7
															GFER
															SLC9A3R2
															NTHL1
															ZNF174
															GATA3
															USP6NL
															PRPF18
															STAM
															RPGR
															RGN
															GAGE1
